# Supplementary material for: Evaluating Completeness of Foodborne Outbreak Reporting in the United States, 1998–2019
Source: Int J Environ Res Public Health. 2022 Mar 2;19(5):2898. doi: 10.3390/ijerph19052898 (PMC8910621; doi:10.3390/ijerph19052898)
Supplement: Supplementary file 1 [file ijerph-19-02898-s001.zip]

Archive with 1 entries (1 files):
- ijerph-1580785-SI.pdf
